# Supplementary material for: A High-Efficiency Deep Blue Emitter for OLEDs with a New Dual-Core Structure Incorporating ETL Characteristics
Source: Molecules. 2023 Nov 8;28(22):7485. doi: 10.3390/molecules28227485 (PMC10673098; doi:10.3390/molecules28227485)
Supplement: Supplementary file 1 [file molecules-28-07485-s001.zip]

Archive with 1 entries (1 files):
- molecules-2694465-supplementary.pdf
